# Supplementary material for: The Effect of Early Life Stress on Emotional Behaviors in GPR37KO Mice
Source: Int J Mol Sci. 2021 Dec 30;23(1):410. doi: 10.3390/ijms23010410 (PMC8745300; doi:10.3390/ijms23010410)
Supplement: Supplementary file 1 [file ijms-23-00410-s001.zip]

Archive with 1 entries (1 files):
- ijms-1496877-supplementary.pdf
